# Supplementary material for: Tuning parameters for polygenic risk score methods using GWAS summary statistics from training data
Source: Nat Commun. 2024 Jan 2;15:24. doi: 10.1038/s41467-023-44009-0 (PMC10762162; doi:10.1038/s41467-023-44009-0)
Supplement: Supplementary file 4 — Source Data [file 41467_2023_44009_MOESM4_ESM.xlsx]

## Sheet: Fig.1
Figure 1
	Sample Size	PRStuning	Testing	Unadj. Tuning
threshod = 1	4000	0.659	0.659	0.992
	6000	0.684	0.685	0.98
	8000	0.702	0.702	0.967
	10000	0.713	0.712	0.955
threshod = 5e-1	4000	0.663	0.661	0.99
	6000	0.687	0.689	0.977
	8000	0.706	0.706	0.964
	10000	0.717	0.716	0.952
threshod = 5e-2	4000	0.71	0.71	0.937
	6000	0.741	0.742	0.915
	8000	0.76	0.758	0.902
	10000	0.77	0.771	0.891
threshod = 5e-3	4000	0.74	0.741	0.846
	6000	0.771	0.771	0.845
	8000	0.788	0.788	0.844
	10000	0.796	0.797	0.842
threshod = 5e-4	4000	0.729	0.732	0.789
	6000	0.763	0.763	0.805
	8000	0.783	0.783	0.815
	10000	0.792	0.792	0.819
threshod = 5e-5	4000	0.7	0.701	0.745
	6000	0.741	0.741	0.776
	8000	0.765	0.766	0.793
	10000	0.779	0.778	0.801
threshod = 5e-6	4000	0.671	0.673	0.709
	6000	0.717	0.717	0.749
	8000	0.745	0.746	0.771
	10000	0.763	0.763	0.785
* Values indicate the mean of each box

## Sheet: Fig.2
Figure 2
	Sample size	PRStuning	Testing	Unadj. Tuning
threshod = 1	4000	0.573	0.589	0.987
	6000	0.594	0.602	0.968
	8000	0.612	0.614	0.949
	1000	0.627	0.626	0.933
threshod = 5e-1	4000	0.574	0.591	0.984
	6000	0.596	0.603	0.964
	8000	0.615	0.616	0.945
	1000	0.63	0.628	0.927
threshod = 5e-2	4000	0.602	0.608	0.909
	6000	0.631	0.63	0.877
	8000	0.652	0.651	0.857
	1000	0.668	0.662	0.843
threshod = 5e-3	4000	0.632	0.618	0.771
	6000	0.661	0.648	0.764
	8000	0.68	0.673	0.763
	1000	0.694	0.685	0.763
threshod = 5e-4	4000	0.63	0.605	0.681
	6000	0.657	0.639	0.699
	8000	0.675	0.664	0.711
	1000	0.687	0.678	0.721
threshod = 5e-5	4000	0.604	0.583	0.627
	6000	0.633	0.615	0.658
	8000	0.653	0.642	0.677
	1000	0.668	0.659	0.693
threshod = 5e-6	4000	0.576	0.559	0.591
	6000	0.608	0.594	0.628
	8000	0.629	0.619	0.649
	1000	0.647	0.638	0.668
* Values indicate the mean of each box

## Sheet: Fig.3
Figure 3
	Sample size	PRStuning	Testing	Unadj. Tuning
fraction = 1	4000	0.572	0.587	0.987
	6000	0.593	0.6	0.968
	8000	0.611	0.613	0.949
	10000	0.623	0.622	0.924
fraction = 3e-1	4000	0.603	0.612	0.983
	6000	0.638	0.639	0.958
	8000	0.662	0.66	0.934
	10000	0.675	0.67	0.906
fraction = 1e-1	4000	0.636	0.634	0.955
	6000	0.668	0.662	0.912
	8000	0.688	0.683	0.881
	10000	0.696	0.689	0.852
fraction = 3e-2	4000	0.649	0.635	0.872
	6000	0.676	0.664	0.829
	8000	0.692	0.685	0.805
	10000	0.699	0.689	0.787
fraction = 1e-2	4000	0.646	0.626	0.78
	6000	0.67	0.654	0.756
	8000	0.685	0.676	0.748
	10000	0.691	0.681	0.741
fraction = 3e-3	4000	0.631	0.609	0.697
	6000	0.654	0.637	0.7
	8000	0.669	0.659	0.705
	10000	0.676	0.666	0.708
fraction = 1e-3	4000	0.611	0.591	0.647
	6000	0.635	0.62	0.664
	8000	0.652	0.641	0.678
	10000	0.661	0.651	0.686
fraction = 3e-4	4000	0.589	0.572	0.61
	6000	0.614	0.602	0.636
	8000	0.633	0.623	0.653
	10000	0.644	0.635	0.665
fraction = 1e-4	4000	0.572	0.562	0.587
	6000	0.597	0.587	0.615
	8000	0.616	0.607	0.634
	10000	0.63	0.622	0.649
fraction = 3e-5	4000	0.561	0.559	0.573
	6000	0.58	0.573	0.595
	8000	0.6	0.591	0.615
	10000	0.615	0.608	0.632
fraction = 1e-5	4000	0.557	0.558	0.568
	6000	0.567	0.565	0.58
	8000	0.588	0.581	0.601
	10000	0.603	0.596	0.618
* Values indicate the mean of each box

## Sheet: Fig.4
Figure 4
P+T	T2D		CAD		IBD		BC
	PRStuning	Testing	PRStuning	Testing	PRStuning	Testing	PRStuning	Testing
threshod = 1	0.521	0.519	0.51	0.515	0.526	0.518	0.523	0.514
threshod = 5e-1	0.521	0.52	0.51	0.515	0.526	0.519	0.523	0.515
threshod = 1e-1	0.523	0.523	0.511	0.513	0.53	0.52	0.523	0.515
threshod = 5e-2	0.524	0.523	0.511	0.515	0.532	0.526	0.523	0.517
threshod = 1e-2	0.523	0.524	0.51	0.512	0.535	0.524	0.521	0.515
threshod = 5e-3	0.522	0.525	0.51	0.511	0.534	0.523	0.52	0.514
threshod = 1e-3	0.523	0.523	0.508	0.506	0.533	0.52	0.516	0.512
threshod = 5e-1	0.523	0.522	0.508	0.506	0.532	0.52	0.515	0.506
threshod = 5e-1	0.523	0.521	0.504	0.506	0.531	0.52	0.513	0.506
C+T	T2D		CAD		IBD		BC
	PRStuning	Testing	PRStuning	Testing	PRStuning	Testing	PRStuning	Testing
threshod = 1	0.545	0.554	0.521	0.545	0.531	0.559	0.514	0.521
threshod = 5e-1	0.545	0.555	0.521	0.545	0.531	0.559	0.515	0.521
threshod = 5e-2	0.551	0.552	0.524	0.545	0.536	0.563	0.516	0.522
threshod = 5e-3	0.567	0.552	0.532	0.543	0.547	0.569	0.523	0.526
threshod = 5e-4	0.583	0.553	0.541	0.542	0.563	0.578	0.535	0.529
threshod = 5e-5	0.581	0.562	0.547	0.54	0.569	0.581	0.548	0.54
threshod = 5e-6	0.569	0.563	0.538	0.537	0.568	0.573	0.549	0.543
threshod = 5e-7	0.554	0.55	0.53	0.528	0.564	0.569	0.544	0.544
threshod = 5e-8	0.55	0.55	0.526	0.526	0.562	0.567	0.539	0.539
Ldpred	T2D		CAD		IBD		BC
	PRStuning	Testing	PRStuning	Testing	PRStuning	Testing	PRStuning	Testing
fraction = 1	0.581	0.588	0.53	0.581	0.568	0.61	0.53	0.555
fraction = 3e-1	0.586	0.592	0.531	0.582	0.574	0.616	0.533	0.558
fraction = 1e-1	0.594	0.598	0.535	0.586	0.586	0.627	0.54	0.564
fraction = 3e-2	0.61	0.606	0.543	0.592	0.602	0.643	0.552	0.572
fraction = 1e-2	0.535	0.542	0.554	0.597	0.583	0.619	0.566	0.58
fraction = 3e-3	0.514	0.515	0.528	0.567	0.518	0.524	0.579	0.586
fraction = 1e-3	0.51	0.509	0.508	0.513	0.508	0.51	0.587	0.588
fraction = 3e-4	0.619	0.602	0.505	0.503	0.502	0.508	0.59	0.587
fraction = 1e-4	0.602	0.595	0.502	0.502	0.504	0.503	0.587	0.583
fraction = 3e-5	0.589	0.587	0.5	0.501	0.5	0.511	0.583	0.581
fraction = 1e-5	0.581	0.581	0.5	0.501	0.607	0.629	0.576	0.573
Ldpre2	T2D		CAD		IBD		BC
	PRStuning	Testing	PRStuning	Testing	PRStuning	Testing	PRStuning	Testing
fraction = 1	0.589	0.588	0.536	0.583	0.566	0.607	0.532	0.563
fraction = 3e-1	0.594	0.592	0.537	0.585	0.571	0.612	0.534	0.565
fraction = 1e-1	0.603	0.598	0.54	0.588	0.582	0.623	0.54	0.57
fraction = 3e-2	0.618	0.607	0.548	0.595	0.603	0.642	0.558	0.584
fraction = 1e-2	0.617	0.601	0.561	0.602	0.618	0.657	0.578	0.598
fraction = 3e-3	0.614	0.609	0.574	0.6	0.627	0.66	0.594	0.604
fraction = 1e-3	0.588	0.569	0.553	0.579	0.627	0.658	0.602	0.603
fraction = 3e-4	0.605	0.588	0.565	0.58	0.624	0.651	0.604	0.6
fraction = 1e-4	0.603	0.593	0.56	0.565	0.618	0.641	0.603	0.596
fraction = 3e-5	0.589	0.585	0.52	0.52	0.611	0.633	0.595	0.59
fraction = 1e-5	0.581	0.578	0.505	0.509	0.606	0.625	0.59	0.585
